# Supplementary material for: Amino Acid Profile Alterations in the Mother–Fetus System in Gestational Diabetes Mellitus and Macrosomia
Source: Int J Mol Sci. 2025 Aug 28;26(17):8351. doi: 10.3390/ijms26178351 (PMC12429083; doi:10.3390/ijms26178351)
Supplement: Supplementary file 1 [file ijms-26-08351-s001.zip]

Archive with 3 entries (3 files):
- Supplementary tables.pdf
- Table S4.pdf
- Table S7.xlsx
