# Supplementary material for: Amino Acid Profile Alterations in the Mother–Fetus System in Gestational Diabetes Mellitus and Macrosomia
Source: Int J Mol Sci. 2025 Aug 28;26(17):8351. doi: 10.3390/ijms26178351 (PMC12429083; doi:10.3390/ijms26178351)
Supplement: Supplementary file 1 [file ijms-26-08351-s001.zip › Table S7.xlsx]

## Sheet: Лист1
Name	Concentration, nmol/mL
	1	2	3	4	5	6	7	8	9	10	QC_LOW	QC_MID	QC_HIGH
Tryptophan	4.33031	6.49547	8.66062	12.9909	17.3212	25.9819	34.6425	51.9637	69.285	138.57	12.9909	69.285	103.927
Phenylalanine	13.4647	20.197	26.9294	40.3941	53.8588	80.7881	107.718	161.576	215.435	430.87	40.3941	215.435	323.153
Tyrosine	8.575	12.8625	17.15	25.725	34.3	51.45	68.6	102.9	137.2	274.4	25.725	137.2	205.8
Methionine	2.9	4.35	5.8	8.7	11.6	17.4	23.2	34.8	46.4	92.8	8.7	46.4	69.6
Gamma-Aminobutyric Acid	0.0306844	0.0460266	0.0613687	0.0920531	0.122737	0.184106	0.245475	0.368212	0.49095	0.9819	0.0920531	0.49095	0.736425
3-Aminoisobutyric Acid	3.03031	4.54547	6.06062	9.09094	12.1212	18.1819	24.2425	36.3637	48.485	96.97	9.09094	48.485	72.7275
Norvaline	0.0600313	0.0900469	0.120063	0.180094	0.240125	0.360187	0.48025	0.720375	0.9605	1.921	0.180094	0.9605	1.44075
2-Aminoadipic Acid	0.0979375	0.146906	0.195875	0.293812	0.39175	0.587625	0.7835	1.17525	1.567	3.134	0.293812	1.567	2.3505
Betha-Alanine	0.01175	0.017625	0.0235	0.03525	0.047	0.0705	0.094	0.141	0.188	0.376	0.03525	0.188	0.282
Aspartic Acid	4.55	6.825	9.1	13.65	18.2	27.3	36.4	54.6	72.8	145.6	13.65	72.8	109.2
Alpha-Aminobutiric Acid	1.87187	2.80781	3.74375	5.61562	7.4875	11.2312	14.975	22.4625	29.95	59.9	5.61562	29.95	44.925
Threonine	14.2063	21.3094	28.4125	42.6188	56.825	85.2375	113.65	170.475	227.3	454.6	42.6188	227.3	340.95
Serine	23.1259	34.6889	46.2519	69.3778	92.5037	138.756	185.007	277.511	370.015	740.03	69.3778	370.015	555.023
Alanine	37.4875	56.2312	74.975	112.462	149.95	224.925	299.9	449.85	599.8	1199.6	112.462	599.8	899.7
Glycine	49.2656	73.8984	98.5312	147.797	197.062	295.594	394.125	591.188	788.25	1576.5	147.797	788.25	1182.38
Asparagine	5.35625	8.03438	10.7125	16.0688	21.425	32.1375	42.85	64.275	85.7	171.4	16.0688	85.7	128.55
Glutamine	38.1031	57.1547	76.2062	114.309	152.412	228.619	304.825	457.237	609.65	1219.3	114.309	609.65	914.475
Sarcosine	2.90156	4.35234	5.80312	8.70469	11.6062	17.4094	23.2125	34.8187	46.425	92.85	8.70469	46.425	69.6375
Proline	22.9688	34.4531	45.9375	68.9062	91.875	137.812	183.75	275.625	367.5	735	68.9062	367.5	551.25
Homocitrulline	44.8594	67.2891	89.7188	134.578	179.438	269.156	358.875	538.312	717.75	1435.5	134.578	717.75	1076.62
Citrulline	0.312594	0.468891	0.625188	0.937781	1.25038	1.87556	2.50075	3.75113	5.0015	10.003	0.937781	5.0015	7.50225
Arginine	9.5	14.25	19	28.5	38	57	76	114	152	304	28.5	152	228
Histidine	26.5719	39.8578	53.1437	79.7156	106.287	159.431	212.575	318.862	425.15	850.3	79.7156	425.15	637.725
Ornithine	9.39687	14.0953	18.7937	28.1906	37.5875	56.3812	75.175	112.762	150.35	300.7	28.1906	150.35	225.525
5-OH-Lysine	8.77625	13.1644	17.5525	26.3287	35.105	52.6575	70.21	105.315	140.42	280.84	26.3287	140.42	210.63
Lysine	11.7875	17.6812	23.575	35.3625	47.15	70.725	94.3	141.45	188.6	377.2	35.3625	188.6	282.9
3-Methylhistidine	9.23875	13.8581	18.4775	27.7162	36.955	55.4325	73.91	110.865	147.82	295.64	27.7162	147.82	221.73
1-Methylhistidine	9.42188	14.1328	18.8438	28.2656	37.6875	56.5312	75.375	113.062	150.75	301.5	28.2656	150.75	226.125
Anserine	0.61875	0.928125	1.2375	1.85625	2.475	3.7125	4.95	7.425	9.9	19.8	1.85625	9.9	14.85
Glutamic Acid	1.91156	2.86734	3.82313	5.73469	7.64625	11.4694	15.2925	22.9387	30.585	61.17	5.73469	30.585	45.8775
Valine	20.0031	30.0047	40.0063	60.0094	80.0125	120.019	160.025	240.038	320.05	640.1	60.0094	320.05	480.075
Allo-isoleucine	1.40969	2.11453	2.81937	4.22906	5.63875	8.45812	11.2775	16.9162	22.555	45.11	4.22906	22.555	33.8325
Isoleucine	8.13438	12.2016	16.2688	24.4031	32.5375	48.8063	65.075	97.6125	130.15	260.3	24.4031	130.15	195.225
Leucine	12.2188	18.3281	24.4375	36.6562	48.875	73.3125	97.75	146.625	195.5	391	36.6562	195.5	293.25
